# Supplementary material for: Assessment of Genetic Parameters and Gene Action Associated with Heterosis for Enhancing Yield Characters in Novel Hybrid Rice Parental Lines
Source: Plants (Basel). 2022 Jan 19;11(3):266. doi: 10.3390/plants11030266 (PMC8838428; doi:10.3390/plants11030266)
Supplement: Supplementary file 1 [file plants-11-00266-s001.zip]

Archive with 1 entries (1 files):
- plants-1495478-supplementary.pdf
